# Supplementary material for: Bioinformatic Analysis of Sulfotransferases from an Unexplored Gut Microbe, Sutterella wadsworthensis 3_1_45B: Possible Roles towards Detoxification via Sulfonation by Members of the Human Gut Microbiome
Source: Int J Mol Sci. 2024 Mar 4;25(5):2983. doi: 10.3390/ijms25052983 (PMC10932419; doi:10.3390/ijms25052983)
Supplement: Supplementary file 1 [file ijms-25-02983-s001.zip]

Archive with 4 entries (4 files):
- Figures S1-S8.pdf
- Table S1.pdf
- Table S2.pdf
- Table S3.pdf
